# Supplementary material for: A guinea fowl genome assembly provides new evidence on evolution following domestication and selection in galliformes
Source: Mol Ecol Resour. 2019 May 5;19(4):997–1014. doi: 10.1111/1755-0998.13017 (PMC6579635; doi:10.1111/1755-0998.13017)
Supplement: Supplementary file 1 [file MEN-19-997-s001.zip]

Archive with 4 entries (4 files):
- men13017-sup-0001-FigS1-S10.pdf
- men13017-sup-0002-TableS1-S12.xlsx
- men13017-sup-0003-Supinfo1.gz
- men13017-sup-0004-Supinfo2.zip
