# Supplementary material for: A guinea fowl genome assembly provides new evidence on evolution following domestication and selection in galliformes
Source: Mol Ecol Resour. 2019 May 5;19(4):997–1014. doi: 10.1111/1755-0998.13017 (PMC6579635; doi:10.1111/1755-0998.13017)
Supplement: Supplementary file 1 [file MEN-19-997-s001.zip › men13017-sup-0002-TableS1-S12.xlsx]

## Sheet: Title
A guinea fowl genome assembly provides new evidence on evolution following domestication and selection in galliformes
Alain Vignal, Simon Boitard, Noémie Thebault, Guiguigbaza-Kossigan Dayo, Valentine Yapi-Gnaore, Issaka Youssao, Cécile Berthouly-Salazar, Nóra Pálinkás-Bodzsár, Daniel Guémené, Francoise Thibaud-Nissen, Wesley C. Warren, Michèle Tixier-Boichard and Xavier Rognon
Supplementary tables

## Sheet: ST1
Table S1: libraries and lanes sequenced for the reference genome
Each SRA experiment ID corresponds to one library
Each SRA run ID corresponds to one Illumina sequencing lane
Two 180 kb overlapping libraries were sequenced in a total of 4 lanes
Five 3 kb mate-pair libraries were sequenced in 9 lanes
One 8 kb mate-pair library was sequenced in 1 lane
Coverage: assuming a genome size of 1.04 Gb
Libraries	SRA Experiment ID	SRA Run ID	Sequencer	MBases	Coverage
180bp overlapping	SRX3405584	SRR6305191	Illumina HiSeq 2000	16160	15.5 X
180bp overlapping	SRX3405584	SRR6305194	Illumina HiSeq 2000	16126	15.5 X
180bp overlapping	SRX3405585	SRR6305190	Illumina HiSeq 2000	16357	15.7 X
180bp overlapping	SRX3405585	SRR6305192	Illumina HiSeq 2000	16387	15.8 X
3Kb mate-pair	SRX3405587	SRR6305193	Illumina HiSeq 2000	8473	8.1 X
3Kb mate-pair	SRX3405587	SRR6305198	Illumina HiSeq 2000	8540	8.2 X
3Kb mate-pair	SRX3405588	SRR6305196	Illumina HiSeq 2000	8967	8.6 X
3Kb mate-pair	SRX3405588	SRR6305197	Illumina HiSeq 2000	9028	8.7 X
3Kb mate-pair	SRX3405589	SRR6305241	Illumina HiSeq 2000	8529	8.2 X
3Kb mate-pair	SRX3405589	SRR6305242	Illumina HiSeq 2000	8378	8.1 X
3Kb mate-pair	SRX3405590	SRR6305195	Illumina HiSeq 2000	9393	9 X
3Kb mate-pair	SRX3405590	SRR6305244	Illumina HiSeq 2000	9236	8.9 X
3Kb mate-pair	SRX3405591	SRR6305243	Illumina HiSeq 2000	25575	24.6 X
8Kb mate-pair	SRX3405586	SRR6305189	Illumina HiSeq 2000	6223	6.0 X

## Sheet: ST2
Table S2: geographical sampling of populations
Country	Region	Lat	Long
Burkina Faso	Dori	14.02707	-0.12058
Benin	Gogonou	10.84305	2.82833
Burkina Faso	koflandé	10.23926	-4.45339
Benin	Natitingou	10.30666	1.375
Benin	Parakou	9.35	2.61666
Burkina Faso	Sara-Dan	10.85748	-3.77502
Burkina Faso	Sarakongo	11.72097	-3.83752
Burkina Faso	Yabé	11.60604	-3.65833

## Sheet: ST3
Table S3: Representative assembly metrics for sequenced Galliforme genomes.
All species-specific assembly metrics derived from the NCBI assembly archive.
Common name	Assembled version	N50 contig (Mb)	N50 scaffold (Mb)	Total assembly size (Gb)
Guinea fowl	NumMel1.0	0.234	7.8	1.04
Japanese quail	Coturnix japonica 2.0	0.511	2.9	0.927
Chicken	Galgal5	2.9	6.3	1.2
Chicken	GRCg6a	17.6	20.7	1.06
Turkey	Turkey 5.0	0.036	3.8	1.12

## Sheet: ST4
Table S4: Transcriptome and assembly completeness assesed with BUSCO 3.
Assessment of 4,915 single copy, orthologous, avian genes in three chicken and the guineafowl genome assemblies done using the BUSCO v. 3.0.2 pipeline.
Complete genes: sum of genes appearing as single copy or as duplicated in the genome tested. Fragmented genes: shorter than the expectation from the BUSCO profile match. Missing genes: not found.
Assembly	Complete	Single	Duplicated	Fragmented	Missing
Galgal4	90.8	89.8	1	5.5	3.7
Galgal5	91.2	89.5	1.7	5.3	3.5
GRCg6a	91.1	90	1.1	5.4	3.5
NumMel1	90.7	89.7	1	5.5	3.8

## Sheet: ST5
Table S5: Representative gene annotation measures for asembled Galliforme genomes.
All species-specific gene annotation metrics derived from the NCBI RefSeq database
Common name	Assembled version	Protein coding genes	Non-coding genes	Coding transcripts
Guinea fowl	NumMel1.0	16101	5575	43227
Japanese quail	Coturnix japonica 2.0	15397	4108	39075
Chicken	Gallus gallus 5.0	19137	6550	46334
Turkey	Turkey 5.0	18511	8552	33308

## Sheet: ST6
Table S6: Selection signatures detected by the within-population approach and related to domestication.
For each region and population, the cell has value 1 if selection is detected, and 0 otherwise.
Chromosome	Start (bp)	End (bp)	AFS-w	GOD-t	BEN-t	KOF-w	YAB-w	BEG-s	GAL-s	HAR-t	Gri-s	BUR-t
8	11119035	11656011	0	1	1	0	0	1	1	1	1	1
1	85503533	85575309	0	0	1	0	0	1	1	1	1	1
1	88438392	88580920	0	0	1	0	0	1	1	1	1	1
7	7205143	7424897	0	1	1	0	0	1	1	1	1	0
11	9872126	11327781	0	1	1	0	0	1	1	1	1	0

## Sheet: ST7
Table S7: Selection signatures detected by the within-population approach and related to the importation into Europe.
For each region and population, the cell has value 1 if selection is detected, and 0 otherwise.
Chromosome	Start (bp)	End (bp)	AFS-w	GOD-t	BEN-t	KOF-w	YAB-w	BEG-s	GAL-s	HAR-t	Gri-s	BUR-t
1	13197260	13904150	0	0	0	0	0	1	1	1	1	0
1	14419788	14800271	0	0	0	0	0	1	1	1	1	0
1	35611892	35682622	0	0	0	0	0	1	1	1	1	0
1	52712768	52812574	0	0	0	0	0	1	1	1	1	0
1	55010560	55120460	0	0	0	0	0	1	1	1	1	0
1	66083439	66329599	0	0	0	0	0	1	1	1	1	0
1	140326341	140433320	0	0	0	0	0	1	1	1	1	0
1	142204032	142310642	0	0	0	0	0	1	1	1	1	0
1	161444932	161506037	0	0	0	0	0	1	1	1	1	0
1	168186916	168243542	0	0	0	0	0	1	1	1	1	0
2	4522571	4778736	0	0	0	0	0	1	1	1	1	0
4	15714292	15742636	0	0	0	0	0	1	1	1	1	0
5	14983391	15149077	0	0	0	0	0	1	1	1	1	0
6	2836038	2847951	0	0	0	0	0	1	1	1	1	0
6	52237524	53158614	0	0	0	0	0	1	1	1	1	0
7	8904458	9047478	0	0	0	0	0	1	1	1	1	0
7	9276751	9447579	0	0	0	0	0	1	1	1	1	0
8	15044921	15142610	0	0	0	0	0	1	1	1	1	0
10	4056213	4343891	0	1	0	0	0	1	1	1	1	0
11	2039446	2088813	0	0	0	0	0	1	1	1	1	0
11	3909596	3954795	0	0	0	0	0	1	1	1	1	0
11	5976284	6151541	0	0	0	0	0	1	1	1	1	0
12	1735075	1808681	0	0	0	0	0	1	1	1	1	0
13	10000293	10254899	0	0	0	0	0	1	1	1	1	0
14	638984	831943	0	0	0	0	0	1	1	1	1	0
14	5721019	6030704	0	0	0	0	0	1	1	1	1	0
17	807008	1195014	0	0	0	0	0	1	1	1	1	0
18	824084	867952	0	0	0	0	0	1	1	1	1	0
18	2736423	2854818	0	0	0	0	0	1	1	1	1	0
19	319249	379745	0	0	0	0	0	1	1	1	1	0
22	43573	195710	0	0	0	0	0	1	1	1	1	0

## Sheet: ST8
Table S8: Selection signatures detected by the within-population approach and related to intensive selection for production traits.
For each region and population, the cell has value 1 if selection is detected, and 0 otherwise.
Chromosome	Start (bp)	End (bp)	AFS-w	GOD-t	BEN-t	KOF-w	YAB-w	BEG-s	GAL-s	HAR-t	Gri-s	BUR-t
1	20245171	20286914	0	0	0	0	0	1	1	0	1	0
1	20293768	20348373	0	0	0	0	0	1	1	0	1	0
1	48798033	48943174	0	0	0	0	0	1	1	0	1	0
1	50761212	50938715	0	0	0	0	0	1	1	0	1	0
1	67309931	67417843	0	0	0	0	0	1	1	0	1	0
1	67471363	67600776	0	0	0	0	0	1	1	0	1	0
1	68811647	69097177	0	0	0	0	0	1	1	0	1	0
1	69235205	69432402	0	0	0	0	0	1	1	0	1	0
1	73391373	73394754	0	0	0	0	0	1	1	0	1	0
1	121593944	121616921	0	0	0	0	0	1	1	0	1	0
1	129676461	129734277	0	0	0	0	0	1	1	0	1	0
1	130153201	130537472	0	0	0	0	0	1	1	0	1	0
1	132877687	132910281	0	0	0	0	0	1	1	0	1	0
1	134708636	134791973	0	0	0	0	0	1	1	0	1	0
1	142440750	142471221	0	0	0	0	0	1	1	0	1	0
1	148129808	148152362	0	0	0	0	0	1	1	0	1	0
1	152465831	152480769	0	0	0	0	0	1	1	0	1	0
1	152521853	152543240	0	0	0	0	0	1	1	0	1	0
1	153369820	153436515	0	0	0	0	0	1	1	0	1	0
1	162243219	162282934	0	0	0	0	0	1	1	0	1	0
1	165944911	166011039	0	0	0	0	0	1	1	0	1	0
1	184289939	184624742	0	0	0	0	0	1	1	0	1	0
1	185000795	185134490	0	0	0	0	0	1	1	0	1	0
1	186170298	186338799	0	0	0	0	0	1	1	0	1	0
1	187437722	188120565	0	0	0	0	0	1	1	0	1	0
1	188406320	188491090	0	0	0	0	0	1	1	0	1	0
2	165024	214490	0	0	0	0	0	1	1	0	1	0
2	42162967	42348618	0	0	0	0	0	1	1	0	1	0
2	48112508	48385436	0	0	0	0	0	1	1	0	1	0
2	62985672	63091846	0	0	0	0	0	1	1	0	1	0
2	65406506	65440181	0	0	0	0	0	1	1	0	1	0
2	76067115	76372397	0	0	0	0	0	1	1	0	1	0
2	83892182	84059083	0	0	0	0	0	1	1	0	1	0
2	124837963	124904579	0	0	0	0	0	1	1	0	1	0
2	127298179	127325902	0	0	0	0	0	1	1	0	1	0
3	72387640	72420422	0	0	0	0	0	1	1	0	1	0
4	5017625	5082954	0	0	0	0	0	1	1	0	1	0
4	5138163	5173067	0	0	0	0	0	1	1	0	1	0
5	2475569	2517381	0	0	0	0	0	1	1	0	1	0
5	62183132	62206467	0	0	0	0	0	1	1	0	1	0
6	12281711	12640648	0	0	0	0	0	1	1	0	1	0
6	53344170	53371587	0	0	0	0	0	1	1	0	1	0
6	58550051	58596563	0	0	0	0	0	1	1	0	1	0
7	24932022	25004358	0	0	0	0	0	1	1	0	1	0
7	26877163	26952270	0	0	0	0	0	1	1	0	1	0
7	28644646	28814843	0	0	0	0	0	1	1	0	1	0
9	3023088	3108164	0	0	0	0	0	1	1	0	1	0
9	3638037	3808938	0	0	0	0	0	1	1	0	1	0
9	18495369	18588348	0	0	0	0	0	1	1	0	1	0
10	4491142	4680787	0	0	0	0	0	1	1	0	1	0
10	4682754	5074196	0	0	0	0	0	1	1	0	1	0
10	7432430	7943392	0	0	0	0	0	1	1	0	1	0
10	14373000	14733923	0	0	0	0	0	1	1	0	1	0
12	12267957	12348894	0	0	0	0	0	1	1	0	1	0
16	9245074	9448316	0	0	0	0	0	1	1	0	1	0
17	7536478	7712131	0	0	0	0	0	1	1	0	1	0
17	9242078	9349579	0	0	0	0	0	1	1	0	1	0
17	10256692	10451350	0	0	0	0	0	1	1	0	1	0
18	1948688	2045632	0	0	0	0	0	1	1	0	1	0
19	10218593	10270289	0	0	0	0	0	1	1	0	1	0
19	12754435	12900698	0	0	0	0	0	1	1	0	1	0
21	272033	314366	0	0	0	0	0	1	1	0	1	0
23	95303	186331	0	0	0	0	0	1	1	0	1	0
26	929399	978012	0	0	0	0	0	1	1	0	1	0

## Sheet: ST9
Table S9: Selection signatures detected by the multi-population approach.
Chromosome	Start (bp)	End (bp)	Score of the region
1	162467697	163260131	1264
2	15592983	15872438	1259
2	53957545	53964585	2274
2	62330127	62399232	761
2	142357655	143028360	1522
8	11131537	11485813	1177
11	10682361	10953623	779
22	70649	283753	465

[truncated: 3 more sheets: ST10, ST11, ST12]
